# Supplementary material for: Return to Sport After Anterior Cruciate Ligament Injury: A Scopus-Based Bibliometric Analysis
Source: Healthcare (Basel). 2026 Jul 14;14(14):2099. doi: 10.3390/healthcare14142099 (PMC13412021; doi:10.3390/healthcare14142099)
Supplement: Supplementary file 1 [file healthcare-14-02099-s001.zip]

Archive with 1 entries (1 files):
- healthcare-4387589-supplementary.pdf
